# Supplementary material for: Insight into Degrading Effects of Two Fungi on Polyurethane Coating Failure in a Simulated Atmospheric Environment
Source: Polymers (Basel). 2023 Jan 9;15(2):328. doi: 10.3390/polym15020328 (PMC9866036; doi:10.3390/polym15020328)
Supplement: Supplementary file 1 [file polymers-15-00328-s001.zip]

Archive with 1 entries (1 files):
- polymers-2108748-supplementary.pdf
